# Supplementary material for: Impact of IL10, MTP, SOD2, and APOE Gene Polymorphisms on the Severity of Liver Fibrosis Induced by HCV Genotype 4
Source: Viruses. 2021 Apr 20;13(4):714. doi: 10.3390/v13040714 (PMC8074775; doi:10.3390/v13040714)
Supplement: Supplementary file 1 [file viruses-13-00714-s001.zip]

Archive with 1 entries (1 files):
- viruses-1139567-supplementary.pdf
